# Supplementary material for: BLBP Is Both a Marker for Poor Prognosis and a Potential Therapeutic Target in Paediatric Ependymoma
Source: Cancers (Basel). 2021 Apr 27;13(9):2100. doi: 10.3390/cancers13092100 (PMC8123630; doi:10.3390/cancers13092100)
Supplement: Supplementary file 1 [file cancers-13-02100-s001.zip]

Archive with 1 entries (1 files):
- cancers-1182803-supplementary.pdf
